# Supplementary material for: The macrophage-intrinsic MDA5/IRF5 axis drives HIV-1 intron-containing RNA-induced inflammatory responses
Source: J Clin Invest. 2025 Jun 10;135(16):e187663. doi: 10.1172/JCI187663 (PMC12352897; doi:10.1172/JCI187663)
Supplement: Supporting data values [file jci-135-187663-s214.xlsx]

## Sheet: Figure 1
	Figure 1A
		Mock			HIV-1			HIV-1 + EFV			HIV-1 + RAL			HIV-1 + SPIRO			HIV-1 + KPT
		0.025	0.11	0.16	19.5	18.8	20.7	0.081	0.32	0.21	1.78	2.84	2.14	3.65	5.61	6.71	16	18.9	16.1
	Figure 1B
		Mock			HIV-1			HIV-1 + EFV			HIV-1 + RAL			HIV-1 + SPIRO			HIV-1 + KPT
		241.7	397.375	206.7	1656.1	2156.1	1804.05	250	234	212	621.02	616.607	616.607	326.48	270.246	321.54	440.926	202.53	376.5
	Figure 1C
			Mock			HIV-1 WT			HIV-1 M10			HIV-1 + EFV
			0.14	0.8	0.18	19.7	20	18.4	22.1	24.4	23.7	1.71	1.19	1.2
	Figure 1D
			Mock			HIV-1 WT			HIV-1 M10			HIV-1 + EFV
			397.375	206.7	146.85	1130.88	1183.7	1107.64	210	380	295.4	322.25	0	140.8
	Figure 1F
		Mock			HIV-1 + EFV			HIV-1			HIV-1 shMAVS
		0.45	0.81	0.55	0.96	0.6	0.5	16	22.1	24.7	23	27.3	29.2
	Figure 1G
		Mock			HIV-1 + EFV			HIV-1			HIV-1 shMAVS
		243.333	65.6596	146.85	102.788	64.1489	151.5	1145.45	1356.38	1070.59	129.879	143.638	354.275

## Sheet: Figure 2
	Figure 2A
		shControl			shRIG-I					shControl			shUNC93B1					shControl			shMDA5
		1	1	1	0.14	0.14	0.08			1	1	1	0.2	0.09	0.05			1	1	1	0.33	0.04	0.1
	Figure 2B
		Mock			HIV-1 + EFV			HIV-1 shControl			HIV-1 shRIG-I			HIV-1 shUNC93B1			HIV-1 shMDA5
		0.45	0.81	0.55	0.96	0.6	0.5	26	22.1	24.7	37	34.5	27	30.2	31.5	33.3	21.8	29.9	35.3
	Figure 2C
		Mock			HIV-1 + EFV			HIV-1 shControl			HIV-1 shRIG-I			HIV-1 shUNC93B1			HIV-1 shMDA5
		319.714	397.375	288	322.25	255.321	413	2130.88	2656.1	2773.33	2756.57	2237.96	2687.71	2979.24	3113.9	3063.62	184.929	188.857	278.19
	Figure 2D
		siControl				siRIG-I						siControl				siUNC93B1						siControl				siMDA5
		1	1	1	1	0.29	0.34	0.1	0.36			1	1	1	1	0.27	0.34	0.1	0.36			1	1	1	1	0.44	0.2	0.21
	Figure 2E
		Mock				HIV-1 + EFV				HIV-1 siControl				HIV-1 siRIG-I				HIV-1 siUNC93B1				HIV-1 siMDA5
		0.31	0.019	0.016	0.036	0	0.036	0.05	0.018	24.8	36.4	51.8	40.9	33	55.6	35.7	40.6	27	47.9	31.4	56.7	24.8	28.4	43.1	31.9
	Figure 2F
			siControl				siRIG-I				siUNC93B1				siMDA5
			1	1	1	1	0.745261	0.276537	1.3898	1.16872	0.970641	0.665159	1.0438	2.33041	0.0903159	0.151851	0.2	0.124769

## Sheet: Figure 3
	Figure 3C
		usRNA			msRNA			usRNA + EFV			msRNA + EFV			GAPDH			Actin
	MDA5-Flag	19.7807	24.031	15.2867	0.706039	5.75441	4.60359	1.2694	0.922608	0.0497328	2.00292	5.138e-12	0.561067	0.0343396	0.0276145	1.29146	0.124395	1.04767	0.590367
	RIG-I-Flag	1.26	0.09	0	1.68597	19.4707	3.73664	0.75	0.1	0.54	0.556346	0.260609	0.653161	0.0183282	0.158546	0.525937	0.490262	0.169487	0.207905

## Sheet: Figure 4
	Figure 4B
		Mock			HIV-1 + EFV			HIV-1 shControl			HIV-1 shIRF3			HIV-1 shIRF5			HIV-1 shIRF7
		0.53	0.28	0.55	0.1	1.83	0.5	22.4	32	24.7	21.2	25.3	22.6	30.5	36.3	33.4	27.4	21.7	22.9
	Figure 4C
		Mock			HIV-1 + EFV			HIV-1 shControl			HIV-1 shIRF3			HIV-1 shIRF5			HIV-1 shIRF7
		319.714	397.375	288	322.25	255.321	413	1846	2130.88	1883.7	1046.88	1160.36	1180.44	478.5	239.25	479.926	1343	1117.07	1386.44
	Figure 4E
		Mock				HIV-1 + EFV				HIV-1 siControl				HIV-1 siRF3				HIV-1 siIRF5				HIV-1 siIRF7
		0.48	0.14	0.15	0.16	0.09	0.27	0.21	0.05	24.6	31	39.6	34.8	34.5	28.9	29.1	19.8	37.8	25.1	36	30.8	30.4	27.3	29.2	30.1
	Figure 4F
		siControl				siIRF5				siIRF3				siIRF7				IRF1
		1	1	1	1	0.22	0.103064	0.135519	0.0310477	0.341439	0.60588	0.202733	0.155708	0.597149	0.273049	0.35	0.768047	3.02539	1.37168	0.819047	0.472718

## Sheet: Figure 5
	Figure 5B
			Mock			HIV-1 + EFV			HIV-1 shControl			HIV-1 shTRAF6			HIV-1 shIKKb
			0.45	0.81	0.55	0.96	0.6	0.5	18.4	22.1	24.7	37.8	29.3	36	39	33.4	38.2
	Figure 5C
			Mock			HIV-1 + EFV			HIV-1 shControl			HIV-1 shTRAF6			HIV-1 shIKKb
			243.333	65.6596	146.85	102.788	64.1489	151.5	1145.45	1356.38	1070.59	25	71.7021	84.0392	17.5926	19.8519	0
	Figure 5E
		Mock								HIV-1 + EFV								HIV-1 siControl								HIV-1 siTRAF6								HIV-1 siIKKb
		0.77	0.93	0.18	0.51	0.88	0.47	0	0.0035	0.86	1.17	0.18	0.23	1.2	0.12	0	0.16	21	17.7	28.6	10.8	30	20.3	35.7	33	28.1	24.2	13.4	12.1						44.5	51	40.2	31.7
	Figure 5F
		siControl								siIKKβ								siTRAF6																								IRF3
		1	1	1	1	1	1	1	1	0.305419	0.236401	0.128241	0.12372					0.293949		0.0822277	0.17			0.371626																			Donor 690	Donor 293	lowinf2	Donor 418	Donor 112	lowinf1
																																											0.83	0.37		3.48188	7.47948
[truncated: 2 more columns]

## Sheet: Figure 6
	Figure 6B
		Mock												HIV-1												HIV-1 + EFV
		0.103398	0.115767	0.0915833	0.10235	0.113993	0.1111	0.104734	0.104586	0.122042	0.103975	0.100429	0.0965447	0.263476	0.247766	0.255064	0.178208	0.183809	0.180852	0.17952	0.180954	0.169802	0.216361	0.255064	0.180532	0.131977	0.0896835	0.108593	0.130901	0.125682	0.118958	0.112474	0.131977	0.128292	0.119285	0.0915833	0.115767
	Figure 6C
		Mock												HIV-1												HIV-1 + EFV
		0.0463389	0.0455569	0.0469517	0.044596	0.0821249	0.0567742	0.0532266	0.0503787	0.0567238	0.0545	0.0498753	0.0517367	0.17426	0.177208	0.181176	0.177628	0.171615	0.174354	0.170689	0.171615	0.180852	0.160875	0.161871	0.163916	0.0961346	0.0947794	0.0905199	0.0883869	0.0874965	0.0924029	0.062081	0.0570256	0.0551317	0.0490631	0.0468876	0.0728808
	Figure 6D
		Mock												HIV-1												HIV-1 + EFV
		0.101596	0.149698	0.141318	0.132764	0.134385	0.119865	0.119452	0.123864	0.140081	0.154663	0.124145	0.115767	0.124284	0.118501	0.125538	0.147224	0.140323	0.121378	0.103313	0.0992327	0.115199	0.141264	0.119031	0.105137	0.123158	0.105564	0.120156	0.120395	0.113087	0.116671	0.108461	0.103184	0.140835	0.130338	0.139285	0.128292
	Figure 6E
		Mock												HIV-1												HIV-1 + EFV
		0.0879154	0.101044	0.054126	0.0538259	0.0508689	0.0592945	0.119452	0.123864	0.140081	0.154663	0.124145	0.10882	0.142722	0.121012	0.102515	0.102575	0.100053	0.0645004	0.059809	0.15177	0.0844081	0.133759	0.0958617	0.112855	0.088055	0.112274	0.122042	0.103975	0.109341	0.128551	0.11271	0.127656	0.119627	0.142954	0.1253	0.10882
	Figure 6F
		Mock												HIV-1												HIV-1 + EFV
		0.10882	0.0965447	0.102759	0.09546	0.100429	0.0740727	0.0730516	0.0674916	0.0823832	0.0842462	0.0708934	0.0915688	0.12805	0.0989176	0.0444176	0.110565	0.0796422	0.080754	0.0930235	0.102346	0.128609	0.14086	0.138469	0.14725	0.14573	0.133444	0.0667846	0.0576536	0.038106	0.0299	0.0319245	0.138119	0.123075	0.120036	0.122042	0.131977
	Figure 6G
		Mock												HIV-1												HIV-1 + EFV
		0.0894687	0.10084	0.0843563	0.0935532	0.105206	0.119842	0.10205	0.0816602	0.0734173	0.096888	0.101594	0.103942	0.104633	0.0930042	0.114515	0.122047	0.0988547	0.090207	0.108632	0.112854	0.109102	0.107788	0.0888379	0.122827	0.0994354	0.0880468	0.097908	0.101597	0.110261	0.118938	0.10235	0.101191	0.0854706	0.132391	0.112033	0.0915898

## Sheet: Figure 7
	Figure 7A
			Old (>50)					Young (<35)
			303	365	513	878		058	055	374	707
	Macrophage		6.45633	7.00528	9.71062	11.5319		7.7503	6.86085	12.006	8.67086
	Monocyte		9.29862	4.52179	9.49649	9.12982		5.38782	9.67077	12.6569	8.56011
	Figure 7B
			Old (>50)					Young (<35)
			303	365	513	878		058	055	374	707
	Macrophage		9.83135	10.3098	12.8521	15.2211		9.90235	11.1897	16.052	14.2148
	Monocyte		8.18338	10.5818	6.77448	6.74829		8.56011	11.0427	5.62901	6.10718
	Figure 7C
			Old (>50)					Young (<35)
			303	365	513	878		058	055	374	707
	Macrophage		7.79219	8.59928	10.3003	7.01018		7.56656	7.9717	13.7927	10.5816
	Monocyte		6.6247	4.29367	6.71323	3.48269		2.68022	7.1197	2.72815	7.36881
	Figure 7D
			Old (>50)					Young (<35)
	Macrophage		5.38546	6.76954	7.01018	6.13019		7.66673	2.47939	6.42563	6.6567
	Monocyte		6.67776	6.89816	5.46176	5.13779		6.64782	6.66586	4.05045	4.3942
	Figure 7E
			Old (>50)					Young (<35)
	Macrophage		7.09513	8.20096	6.13019	7.01018		7.67471	3.57967	6.42563	6.13019
	Monocyte		5.39176	4.52779	5.88018	5.26342		4.28045	4.2042	5.1826	6.0801
	Figure 7F
			Old (>50)					Young (<35)
	Macrophage		6.50236	2.79259	4.5436	5.97513		8.9244	6.89405	9.47209	7.53471
	Monocyte		5.45414	5.4838	4.15277	5.98896		7.56714	5.83604	9.5138	14.0391
	Figure 7G
		Old (>50)						Young (<35)
		0.055	0.0249068	0.0186356	0.0297694			0.039	0.0193706	0.011497	0.0205201
	Figure 7H
		Old (>50)					Young (<35)
		079	878				588	606
		0.0479452	0.0296992	0.035	0.037		0.00804714	0.00964486	0.035	0.037

## Sheet: Figure 8
	Figure 8B
		Old (>50)						Young (<35)									Old (>50)						Young (<35)									Old (>50)						Young (<35)
	IRF3	30.22	37.93	53.8	54.12	39.3	35.81	33.07	25.07	55.35	47.32	38.7	53.36			IRF5	410.64	607.14	523.38	720.21	439.4	581.78	446	388.54	418.75	532.84	443.14	642.28			IRF7	147.8	51.53	11.99	53.47	83.08	50.26	131.51	41.17	52.51	74.48	75.48	66.77
	Figure 8E
			Old (>50)																	Young (<35)
	Mock		0.11	0	0.02	0	0	0	0.22	0	0	0	0							0.11	0	0.02	0	0	0	0.22	0	0	0	0					0	0
	HIV-1		61.36	35.6	60.82	51.57	38.89	59.93	4.37		68.21	66.0418	35.5406	35.5524	125.49	57.02	24.89	24.89		45.63	54.44	144.86	201.75	60.72	61.9	71.47	87	146.16	19.4	673.32					76.09	23.41
	HIV-1 + EFV		1.51	5.98	4.98	0	0	0	0.01	0	3.51	4.2	3.49	2.38	1.15	0.72	1.15			1.51	5.98	4.98	0	0	0	0.01	0	0	4.22	3.07					11.7	0
	HIV-1 + RAL		4.67	4.25	3.97							0.99											7.79	9.12	1.52						0	7.49
	Figure 8F
			Young (<35)													Old (>50)
	Mock		0	0	16.375	0	0	0	40.25	0	28.34	13.38				0	0	0	0	0	0	0	33.03
	HIV-1		146.333	171.238	60.875	222.188	122.58	1518	582.5	1047	626.86	0	476.58	1070		14.88	558.68	819.9	852.09	3822.74	5157.79	4269.67	977.21	6676	38.53	26.4	0	33.58
	HIV-1 + EFV		57.1429	61.9048	44.25	41.875	0	0	0	170.74	61.37	29.88				0	51.619	0	0	0	52.42	0	35.31	0	0	0	0
	HIV-1 + RAL		48.8571	31.5	42.625	0								30	90.12	49.4286	26.48	0	0							0
	Figure 8G
		Old (>50)																Young (<35)
		4.66115	9.10495	23.0309	14.01	74.1272	132.625	71.2443	150.462	49.0732	0.583418	0.742812	13.7726	0.267591	6.57292	4.92932		10.3534	3.75275	1.1182	1.53381	0.607584	25	9.41034	14.6495	11.2323	4.28886	0	0	3.93791	2.49039
	Figure 8H
		Old Untransduced				Old siControl				Old siIRF5				Young Untransduced
		20.0435	18.3441	17.8928	4.84097	14.4081	30.7402	6.34759	5.90927	4.96276	9.61165	2.86248	1.89877	5.76383	9.20707	0.303579	1.82786

## Sheet: Figure S1
	Figure S1A
		shControl			shMAVS
		1	1	1	0.21	0.08	0.03
	Figure S1B
	shControl			shMAVS
3'hp-RNA	40986.5	32691.4	29730.5	1908.33	959.222	1316.44
	Figure S1C
	shControl			shMAVS
LPS	25393.8	29331.1	24010.1	23355.3	26728.9	24667.1
	Figure S1D
	shControl					shMAVS
HSV-1	149295	116316	149605	174906	149605	210943	202466	117270
	Figure S1E
	shControl			shMAVS
Sendai	8204.55	8649.55	7295.45	646.667	602.424	729.455
	Figure S1F
	shControl			shRIG-I			shMDA5			shMDA5
3'hp-RNA	29163.9	20475	29902.8	75.6667	111.111	112.929	24113.8	23531.6	24805.3	25592.9	27335.1	20391.1
	Figure S1G
	shControl			shMDA5
LPS	25393.8	29331.1	24010.1	20079.1	23752	24509.3
	Figure S1H
	shControl			shMDA5
HSV-1	149295	149605	200391	60199.1	72561.8	66380.4
	Figure S1I
	shControl			shMDA5
SEV	8649.55	10109.1	8078.52	685.333	861.333	1121.19
	Figure S1J
	shControl			shUNC93B1
poly I:C	3164.5	3257.5	2213.5	110.8	165.2	173.5
	Figure S1K
	siControl							siMDA5							siUNC93B1							siRIG-I
	1	1	1	1	1	1			0.0390473		0.26	0.302076		0.11	1.10701	2.8	1.2749	1.03694				1.93055	0.247077	0.489443	1.05134

## Sheet: Figure S2
	Figure S2A
	shControl			shIRF3
	1	1		0.37	0.54
	Figure S2B
	shControl			shIRF5
	1	1		0.25	0.1
	Figure S2C
	shControl			shIRF7
	1	1		0.11	0.15
	Figure S2D
		shControl			shIRF3			shIRF5			shIRF7
3'hp-RNA		27417.6	20221.6	29730.5	2352.76	2250.44	1955.56	621.111	338.667	312.889	1344.67	1826.67	1955.56
	Figure S2E
	shControl			shIRF3			shIRF5			shIRF7
LPS	25393.8	29331.1	31372.6	13872.9	13703.1	12842.7	6318.44	6059.46	6200	21514.7	19188.4	19555.6
	Figure S2F
	shControl			shIRF3			shIRF5			shIRF7
HSV-1	149295	128479	149605	4845.39	5064.68	5420.22	22125	29889	26464	77223.4	82776.6	91072
	Figure S2G
	shControl			shIRF3			shIRF5			shIRF7
SEV	7295.45	7731.23	8078.52	2583.83	1205.32	1047.58	7309.09	6348.04	8936.36	9094.95	9875	6324.57
	Figure S2H
	siControl				siIRF3
	1	1	1	1	0.27	0.31	0.24	0.2
	Figure S2I
	siControl				siIRF5
	1	1	1		0.21	0.17	0.32	0.25
	Figure S2J
	siControl				siIRF7
	1	1	1	1	0.22	0.29	0.21	0.19
	Figure S2K
	siControl				siIRF5				siIRF3				siIRF7
	1	1	1	1	0.349759	0.159156	0.0310477	0.156596	0.350529	0.359858	0.302605	0.219055	0.38211	0.214907	0.302076	0.215652
	Figure S2L
	shControl			shTRAF6
	1	1	1	0.39	0.23	0.12
	Figure S2M
	shControl				shIKKβ
	1	1			0.14	0.18
	Figure S2N
	shControl			shTRAF6			shIKKβ
3'hp-RNA	40986.5	32691.4	29730.5	2352.76	2431.52	1529.42	1412.91	1840.74	1125.19
	Figure S2O
		shControl			shTRAF6
LPS		131270	157270	114474	9677.63	8894.74	9786.18
	Figure S2P
	shTRAF6
HSV-1	63204.5	50348.9	62922.7
	Figure S2Q
	shTRAF6
SEV	6847.58	8110.61	7295.45
	Figure S2R
	siControl				siTRAF6
	1	1	1	1	0.31	0.29	0.21	0.35
	Figure S2S
	siControl				siIKKβ
	1	1	1	1	0.08	0.11	0.16	0.11
	Figure S2T
	siControl							siIKKβ							siTRAF6
	1	1	1	1	1	1		0.101451	0.0392094	0.0328598			0.0886117		0.417369		0.189619	0.17			0.23

[truncated: 4 more sheets: Figure S3, Figure S5, Figure S6, Figure S7]
